# Supplementary material for: High-Throughput Platform for Detection of Neutralizing Antibodies Using Flavivirus Reporter Replicon Particles
Source: Viruses. 2022 Feb 8;14(2):346. doi: 10.3390/v14020346 (PMC8880525; doi:10.3390/v14020346)
Supplement: Supplementary file 1 [file viruses-14-00346-s001.zip]

Archive with 1 entries (1 files):
- viruses-1546559-supplementary.pdf
